# Supplementary material for: Genetic Aspects of Mammographic Density Measures Associated with Breast Cancer Risk
Source: Cancers (Basel). 2022 Jun 2;14(11):2767. doi: 10.3390/cancers14112767 (PMC9179294; doi:10.3390/cancers14112767)
Supplement: Supplementary file 1 [file cancers-14-02767-s001.zip]

Archive with 1 entries (1 files):
- cancers-1688765-supplementary.xlsx
