# Supplementary material for: Genetic Aspects of Mammographic Density Measures Associated with Breast Cancer Risk
Source: Cancers (Basel). 2022 Jun 2;14(11):2767. doi: 10.3390/cancers14112767 (PMC9179294; doi:10.3390/cancers14112767)
Supplement: Supplementary file 1 [file cancers-14-02767-s001.zip › cancers-1688765-supplementary.xlsx]

## Sheet: Supplementary Table S1
SNP	Gene	Chromosome	Position_Build 37	Effect allele	Breast cancer association in BCAC, OR (95% CI)	Cumulus MRS		Cumulus-percent MRS		Altocumulus MRS		Cirrocumulus MRS		Cumulus-white MRS
						Coefficient (SE)	P	Coefficient (SE)	P	Coefficient (SE)	P	Coefficient (SE)	P	Coefficient (SE)	P
rs10864459	PEX14	1	10563609	A	0.95 (0.94 - 0.97)	0.007 ( 0.023 )	0.749745	0.085 ( 0.049 )	0.0824808	0.007 ( 0.017 )	0.680044	0.023 ( 0.034 )	0.495883	0.008 ( 0.018 )	0.670552
rs616488	PEX14	1	10566215	G	0.95 (0.94 - 0.97)	-0.008 ( 0.022 )	0.732387	0.033 ( 0.047 )	0.491616	-0.007 ( 0.017 )	0.660615	-0.006 ( 0.033 )	0.859114	-0.002 ( 0.018 )	0.914846
rs2992756	KLHDC7A	1	18807339	T	1.06 (1.05 - 1.08)	0.052 ( 0.021 )	0.0124614	0.096 ( 0.045 )	0.0308042	0.027 ( 0.016 )	0.0912708	0.048 ( 0.031 )	0.119128	0.042 ( 0.017 )	0.0116932
rs4233486		1	41380440	C	0.97 (0.95 - 0.98)	-0.049 ( 0.022 )	0.0276117	-0.067 ( 0.048 )	0.163172	-0.03 ( 0.017 )	0.0767147	-0.024 ( 0.033 )	0.467889	-0.04 ( 0.018 )	0.0271643
rs79724016	HIVEP3	1	42137311	G	0.90 (0.86 - 0.94)	-0.16 ( 0.058 )	0.00552566	-0.36 ( 0.123 )	0.00347516	-0.124 ( 0.044 )	0.00457797	-0.173 ( 0.086 )	0.0445884	-0.109 ( 0.046 )	0.0185099
rs1707302	PIK3R3	1	46600917	A	0.97 (0.95 - 0.98)	0.023 ( 0.023 )	0.300155	0.054 ( 0.048 )	0.263768	0.009 ( 0.017 )	0.606905	0.031 ( 0.033 )	0.357236	0.019 ( 0.018 )	0.287567
rs140850326		1	50846032	C	0.98 (0.96 - 0.99)	-0.046 ( 0.022 )	0.0324699	-0.084 ( 0.046 )	0.0661421	-0.029 ( 0.016 )	0.0754166	-0.032 ( 0.032 )	0.313862	-0.032 ( 0.017 )	0.0617984
rs17426269		1	88156923	A	1.03 (1.01 - 1.05)	0.056 ( 0.03 )	0.0584232	0.137 ( 0.063 )	0.0299109	0.046 ( 0.022 )	0.0403443	0.048 ( 0.044 )	0.278159	0.038 ( 0.024 )	0.111148
rs11552449	AP4B1	1	114448389	T	1.05 (1.03 - 1.08)	-0.019 ( 0.028 )	0.496121	-0.013 ( 0.06 )	0.836203	-0.02 ( 0.021 )	0.350341	-0.038 ( 0.042 )	0.368527	-0.005 ( 0.023 )	0.824334
rs7529522		1	118230221	C	1.04 (1.03 - 1.06)	0.034 ( 0.025 )	0.17505	0.043 ( 0.053 )	0.418996	0.015 ( 0.019 )	0.419656	0.014 ( 0.037 )	0.706415	0.032 ( 0.02 )	0.106808
rs11249433	EMBP1	1	121280613	G	1.12 (1.10 - 1.13)	0.022 ( 0.022 )	0.322035	0.071 ( 0.047 )	0.130215	0.029 ( 0.017 )	0.0811159	0.053 ( 0.033 )	0.102023	0.004 ( 0.018 )	0.80405
rs12405132	RNF115	1	145644984	T	0.96 (0.95 - 0.98)	-0.001 ( 0.022 )	0.960864	0.028 ( 0.047 )	0.547108	-0.003 ( 0.017 )	0.87742	0.022 ( 0.033 )	0.50216	0.003 ( 0.018 )	0.859216
rs12048493	OTUD7B	1	149927034	C	1.05 (1.03 - 1.07)	-0.062 ( 0.021 )	0.00399462	-0.086 ( 0.046 )	0.0594819	-0.043 ( 0.016 )	0.00760692	-0.052 ( 0.032 )	0.100611	-0.046 ( 0.017 )	0.00766732
rs4971059	TRIM46	1	155148781	A	1.04 (1.02 - 1.05)	0.013 ( 0.022 )	0.550528	0.019 ( 0.047 )	0.68634	0.013 ( 0.017 )	0.434953	0.023 ( 0.033 )	0.485185	0.004 ( 0.018 )	0.808684
rs35383942	PHLDA3	1	201437832	T	1.11 (1.07 - 1.14)	0.025 ( 0.042 )	0.54199	0.05 ( 0.089 )	0.57378	-0.009 ( 0.031 )	0.778769	0.002 ( 0.062 )	0.972974	0.038 ( 0.033 )	0.25051
rs17489300	LGR6	1	202179042	C	0.99 (0.97 - 1.01)	-0.04 ( 0.021 )	0.0544458	-0.042 ( 0.045 )	0.350648	-0.033 ( 0.016 )	0.0401796	-0.037 ( 0.031 )	0.237804	-0.026 ( 0.017 )	0.121013
rs6678914	LGR6	1	202187176	A	0.99 (0.98 - 1.01)	-0.035 ( 0.021 )	0.0925728	-0.031 ( 0.045 )	0.491054	-0.025 ( 0.016 )	0.110841	-0.027 ( 0.031 )	0.379889	-0.025 ( 0.017 )	0.130673
rs4951011	ZC3H11A	1	203766331	G	1.02 (1.00 - 1.04)	-0.025 ( 0.03 )	0.408344	0.032 ( 0.063 )	0.615358	0 ( 0.022 )	0.990302	0.012 ( 0.044 )	0.782205	-0.031 ( 0.024 )	0.196688
rs4245739	MDM4	1	204518842	C	1.04 (1.02 - 1.05)	-0.016 ( 0.023 )	0.484259	-0.081 ( 0.049 )	0.101029	-0.024 ( 0.017 )	0.16096	-0.036 ( 0.034 )	0.296228	-0.002 ( 0.019 )	0.93277
rs11117758	ESRRG	1	217220574	A	0.96 (0.95 - 0.98)	-0.054 ( 0.025 )	0.0315778	-0.082 ( 0.054 )	0.125459	-0.042 ( 0.019 )	0.0285791	-0.079 ( 0.037 )	0.0348071	-0.037 ( 0.02 )	0.0700838
rs72755295	EXO1	1	242034263	G	1.11 (1.07 - 1.16)	0.001 ( 0.06 )	0.98809	0.09 ( 0.127 )	0.479791	0.002 ( 0.045 )	0.971813	0.067 ( 0.089 )	0.45418	0.004 ( 0.048 )	0.928998
rs113577745	GRHL1	2	10135681	G	1.06 (1.04 - 1.09)	0.016 ( 0.035 )	0.639971	-0.045 ( 0.074 )	0.546689	0.016 ( 0.026 )	0.542473	0.034 ( 0.052 )	0.508349	0.009 ( 0.028 )	0.755889
rs12710696		2	19320803	T	1.03 (1.01 - 1.04)	0.003 ( 0.022 )	0.878226	-0.006 ( 0.046 )	0.903568	-0.002 ( 0.016 )	0.880525	-0.015 ( 0.032 )	0.635006	0.008 ( 0.017 )	0.63951
rs200648189	NCOA1	2	24739694	C	0.98 (0.96 - 1.00)	0.004 ( 0.027 )	0.886868	-0.008 ( 0.058 )	0.888096	0.008 ( 0.021 )	0.71234	0.024 ( 0.04 )	0.544184	0.003 ( 0.022 )	0.885024
rs6725517	ADCY3	2	25129473	G	0.96 (0.95 - 0.98)	-0.032 ( 0.021 )	0.134135	-0.098 ( 0.045 )	0.0282496	-0.016 ( 0.016 )	0.30429	-0.04 ( 0.031 )	0.205212	-0.024 ( 0.017 )	0.160543
rs67073037	WDR43	2	29119585	T	1.01 (0.99 - 1.03)	-0.007 ( 0.024 )	0.765877	0.012 ( 0.052 )	0.819927	0.009 ( 0.018 )	0.619249	0.016 ( 0.036 )	0.651752	-0.017 ( 0.019 )	0.374555
rs4577244	WDR43	2	29120733	T	1.01 (0.99 - 1.03)	-0.008 ( 0.024 )	0.743494	0.01 ( 0.052 )	0.847123	0.009 ( 0.018 )	0.608764	0.018 ( 0.036 )	0.61084	-0.018 ( 0.019 )	0.349126
rs6734079	WDR43	2	29160421	A	1.01 (0.99 - 1.03)	-0.005 ( 0.024 )	0.834436	0.014 ( 0.052 )	0.784178	0.01 ( 0.018 )	0.587633	0.016 ( 0.036 )	0.663933	-0.015 ( 0.019 )	0.430223
rs71801447	BCL2L11	2	111925731	C	1.06 (1.03 - 1.10)	0.028 ( 0.043 )	0.508089	0.07 ( 0.092 )	0.444487	0.033 ( 0.032 )	0.306978	0.051 ( 0.064 )	0.422211	0.002 ( 0.034 )	0.962999
rs11903787		2	121088182	A	0.96 (0.94 - 0.98)	0.056 ( 0.025 )	0.0253783	0.036 ( 0.053 )	0.500222	0.033 ( 0.019 )	0.0840063	0.053 ( 0.037 )	0.151303	0.038 ( 0.02 )	0.055897
rs4849887		2	121245122	T	0.92 (0.90 - 0.94)	0.112 ( 0.034 )	0.000883504	0.088 ( 0.072 )	0.221965	0.078 ( 0.025 )	0.00214437	0.156 ( 0.05 )	0.00178318	0.079 ( 0.027 )	0.00318889
rs2016394	DLX2-DT	2	172972971	A	0.96 (0.94 - 0.97)	-0.011 ( 0.021 )	0.61338	-0.037 ( 0.045 )	0.412784	-0.011 ( 0.016 )	0.497716	-0.03 ( 0.032 )	0.348725	-0.006 ( 0.017 )	0.741298
rs1550623		2	174212894	G	0.95 (0.93 - 0.97)	-0.033 ( 0.029 )	0.269154	-0.098 ( 0.063 )	0.118338	-0.006 ( 0.022 )	0.796885	-0.018 ( 0.044 )	0.680593	-0.039 ( 0.024 )	0.0971842
rs74943274		2	201717014	A	1.06 (1.00 - 1.13)	-0.081 ( 0.084 )	0.330991	-0.22 ( 0.178 )	0.215858	-0.014 ( 0.063 )	0.822807	0.045 ( 0.123 )	0.715812	-0.09 ( 0.067 )	0.174441
rs188686860		2	201733341	T	1.06 (1.00 - 1.13)	-0.086 ( 0.081 )	0.288993	-0.226 ( 0.173 )	0.192302	-0.03 ( 0.061 )	0.626998	0.038 ( 0.119 )	0.752059	-0.086 ( 0.065 )	0.186141
rs115635831	PPIL3	2	201743594	G	1.07 (1.01 - 1.13)	-0.074 ( 0.082 )	0.367821	-0.205 ( 0.175 )	0.240245	-0.02 ( 0.062 )	0.748275	0.052 ( 0.12 )	0.668585	-0.077 ( 0.065 )	0.239865
rs114962751	NDUFB3	2	201935871	A	1.07 (1.01 - 1.14)	-0.07 ( 0.081 )	0.389921	-0.186 ( 0.173 )	0.282265	-0.015 ( 0.061 )	0.808675	0.066 ( 0.12 )	0.581656	-0.076 ( 0.065 )	0.242543
rs1830298	FLACC1	2	202181247	C	1.05 (1.03 - 1.07)	0.04 ( 0.024 )	0.0939731	0.041 ( 0.051 )	0.422684	0.017 ( 0.018 )	0.339231	-0.021 ( 0.035 )	0.548114	0.042 ( 0.019 )	0.0280523
rs4442975	LOC101928278	2	217920769	T	0.88 (0.86 - 0.89)	-0.006 ( 0.021 )	0.761631	-0.011 ( 0.045 )	0.809929	-0.017 ( 0.016 )	0.274773	-0.017 ( 0.031 )	0.580633	0.005 ( 0.017 )	0.784057
rs34005590	LOC101928278	2	217963060	A	0.84 (0.81 - 0.87)	-0.041 ( 0.046 )	0.379143	-0.041 ( 0.099 )	0.676744	-0.054 ( 0.035 )	0.122534	-0.058 ( 0.069 )	0.395438	-0.023 ( 0.037 )	0.540027
rs16857609	DIRC3	2	218296508	T	1.08 (1.06 - 1.10)	0.002 ( 0.024 )	0.927687	0.038 ( 0.05 )	0.447445	-0.001 ( 0.018 )	0.963303	0.011 ( 0.035 )	0.74383	0.005 ( 0.019 )	0.773844
rs12479355		2	227226952	G	0.95 (0.93 - 0.97)	-0.012 ( 0.026 )	0.642665	0.014 ( 0.056 )	0.802955	0.003 ( 0.02 )	0.892485	0.038 ( 0.039 )	0.337828	-0.009 ( 0.021 )	0.662876
rs6762644	ITPR1	3	4742276	G	1.06 (1.04 - 1.07)	-0.041 ( 0.021 )	0.0594185	-0.035 ( 0.046 )	0.441102	-0.018 ( 0.016 )	0.276711	-0.02 ( 0.032 )	0.538531	-0.037 ( 0.017 )	0.031222
rs4973768	SLC4A7	3	27416013	C	0.98 (0.96 - 0.99)	-0.011 ( 0.021 )	0.588421	-0.007 ( 0.045 )	0.875424	-0.022 ( 0.016 )	0.178012	-0.025 ( 0.031 )	0.419907	-0.001 ( 0.017 )	0.965233
rs12493607	TGFBR2	3	30682939	C	1.06 (1.04 - 1.08)	-0.022 ( 0.022 )	0.329678	-0.038 ( 0.048 )	0.426467	-0.014 ( 0.017 )	0.410117	-0.027 ( 0.033 )	0.41226	-0.019 ( 0.018 )	0.277775
rs6796502		3	46866866	A	0.93 (0.90 - 0.95)	-0.017 ( 0.034 )	0.623856	0 ( 0.073 )	0.997643	-0.031 ( 0.026 )	0.231383	-0.093 ( 0.05 )	0.0650334	0 ( 0.027 )	0.997889
rs1053338	ATXN7	3	63967900	G	1.05 (1.02 - 1.07)	0.007 ( 0.031 )	0.819549	0.015 ( 0.065 )	0.819864	0.014 ( 0.023 )	0.547056	0.041 ( 0.045 )	0.372219	0.003 ( 0.025 )	0.90349
rs6805189	FOXP1	3	71532113	C	0.96 (0.95 - 0.98)	-0.011 ( 0.021 )	0.601106	0.013 ( 0.045 )	0.766927	-0.002 ( 0.016 )	0.900905	0.007 ( 0.032 )	0.815913	-0.011 ( 0.017 )	0.527217
rs13066793	VGLL3	3	87037543	G	0.93 (0.90 - 0.95)	0.029 ( 0.036 )	0.417493	0.045 ( 0.077 )	0.559883	0.026 ( 0.027 )	0.335111	0.07 ( 0.053 )	0.192778	0.021 ( 0.029 )	0.474857
rs9833888	FILIP1L	3	99723580	T	1.04 (1.02 - 1.06)	-0.033 ( 0.026 )	0.201397	-0.053 ( 0.056 )	0.33939	-0.028 ( 0.02 )	0.155534	-0.03 ( 0.039 )	0.431669	-0.019 ( 0.021 )	0.359633
rs34207738	ZBTB38	3	141112859	C	1.05 (1.04 - 1.07)	0.006 ( 0.021 )	0.765171	-0.005 ( 0.045 )	0.915057	-0.004 ( 0.016 )	0.824106	0.023 ( 0.032 )	0.461931	0.01 ( 0.017 )	0.564998
rs58058861	LINC02068	3	172285237	A	1.04 (1.02 - 1.06)	0.032 ( 0.026 )	0.214666	0.053 ( 0.055 )	0.340386	0.029 ( 0.02 )	0.138594	0.065 ( 0.038 )	0.0919372	0.017 ( 0.021 )	0.41062
rs6815814		4	38816338	C	1.04 (1.02 - 1.05)	-0.036 ( 0.026 )	0.162833	-0.105 ( 0.056 )	0.0591129	-0.028 ( 0.02 )	0.162404	-0.044 ( 0.039 )	0.261142	-0.03 ( 0.021 )	0.14764
rs1721204963	HELQ	4	84370124	TA	1.04 (1.03 - 1.06)	0.002 ( 0.021 )	0.939634	0.043 ( 0.045 )	0.337414	0.008 ( 0.016 )	0.623537	0.038 ( 0.031 )	0.223348	-0.001 ( 0.017 )	0.931941
rs10022462	PPM1K-DT	4	89243818	T	1.04 (1.02 - 1.05)	0.007 ( 0.021 )	0.746949	0.003 ( 0.046 )	0.947988	0.004 ( 0.016 )	0.79241	0.029 ( 0.032 )	0.360386	0.002 ( 0.017 )	0.91907
rs9790517	TET2	4	106084778	T	1.04 (1.02 - 1.06)	-0.056 ( 0.027 )	0.0349084	-0.078 ( 0.057 )	0.166771	-0.054 ( 0.02 )	0.00670423	-0.091 ( 0.039 )	0.0211282	-0.027 ( 0.021 )	0.198099
rs77528541		4	126843504	T	0.95 (0.93 - 0.98)	-0.008 ( 0.032 )	0.790332	-0.017 ( 0.067 )	0.804537	-0.001 ( 0.024 )	0.960236	-0.001 ( 0.047 )	0.98137	-0.009 ( 0.025 )	0.709126
rs6828523	ADAM29	4	175846426	A	0.91 (0.89 - 0.93)	-0.014 ( 0.032 )	0.668121	-0.002 ( 0.068 )	0.975771	-0.012 ( 0.024 )	0.632324	0.011 ( 0.048 )	0.810926	-0.007 ( 0.026 )	0.788925
rs116095464	AHRR	5	345109	C	1.07 (1.04 - 1.11)	-0.07 ( 0.044 )	0.108514	-0.155 ( 0.093 )	0.0954934	-0.048 ( 0.033 )	0.145563	-0.123 ( 0.064 )	0.0558026	-0.056 ( 0.035 )	0.107692
rs10069690	TERT	5	1279790	T	1.05 (1.03 - 1.07)	0.022 ( 0.024 )	0.361069	0.024 ( 0.051 )	0.637105	0.009 ( 0.018 )	0.610597	0.038 ( 0.035 )	0.278238	0.017 ( 0.019 )	0.380112
rs2242652	TERT	5	1280028	A	1.05 (1.03 - 1.07)	0.02 ( 0.026 )	0.446419	0.009 ( 0.056 )	0.870242	0.012 ( 0.02 )	0.561812	0.029 ( 0.039 )	0.453415	0.019 ( 0.021 )	0.381198
rs7726159	TERT	5	1282319	A	1.03 (1.01 - 1.05)	0.023 ( 0.023 )	0.31806	0.008 ( 0.049 )	0.874093	0.011 ( 0.017 )	0.529297	0.043 ( 0.034 )	0.200901	0.02 ( 0.018 )	0.27967
rs3215401	TERT	5	1296255	A	0.93 (0.92 - 0.95)	0.016 ( 0.022 )	0.487771	0.064 ( 0.048 )	0.18195	0.015 ( 0.017 )	0.362815	0.033 ( 0.033 )	0.317219	0.004 ( 0.018 )	0.806104
rs2736108		5	1297488	T	0.94 (0.92 - 0.95)	0.002 ( 0.023 )	0.912733	0.042 ( 0.048 )	0.38527	0.01 ( 0.017 )	0.573119	0.033 ( 0.034 )	0.330837	-0.008 ( 0.018 )	0.666237
rs13162653	LOC401176	5	16187528	T	0.97 (0.96 - 0.99)	0.002 ( 0.021 )	0.932782	0.044 ( 0.045 )	0.333924	0.001 ( 0.016 )	0.943855	-0.005 ( 0.032 )	0.868276	-0.001 ( 0.017 )	0.967949
rs2012709	SUB1	5	32567732	C	1.01 (0.99 - 1.02)	0.002 ( 0.021 )	0.937973	-0.051 ( 0.045 )	0.253262	-0.008 ( 0.016 )	0.617262	-0.024 ( 0.031 )	0.434987	0.012 ( 0.017 )	0.475962
rs10941679		5	44706498	G	1.14 (1.13 - 1.16)	0.005 ( 0.024 )	0.845065	0.016 ( 0.052 )	0.752168	0.004 ( 0.018 )	0.846034	0.004 ( 0.036 )	0.908146	0.003 ( 0.02 )	0.869112
rs35951924		5	50195093	AT	0.95 (0.93 - 0.97)	0.01 ( 0.022 )	0.643983	0.024 ( 0.048 )	0.616366	0.009 ( 0.017 )	0.5768	0.011 ( 0.033 )	0.738159	0.009 ( 0.018 )	0.612133
rs62355902		5	56053723	T	1.18 (1.16 - 1.21)	-0.003 ( 0.027 )	0.911502	-0.041 ( 0.058 )	0.484829	0.008 ( 0.021 )	0.703911	0.03 ( 0.041 )	0.458948	-0.01 ( 0.022 )	0.63469
rs10472076		5	58184061	C	1.04 (1.02 - 1.06)	-0.001 ( 0.022 )	0.955834	-0.014 ( 0.047 )	0.763981	-0.006 ( 0.017 )	0.700578	-0.015 ( 0.033 )	0.634647	0.004 ( 0.018 )	0.803969
rs1353747	PDE4D	5	58337481	G	0.96 (0.93 - 0.98)	0.008 ( 0.034 )	0.827207	0.004 ( 0.074 )	0.958045	0.001 ( 0.026 )	0.958972	-0.005 ( 0.051 )	0.916178	0.008 ( 0.028 )	0.779608
rs7707921	ATG10	5	81538046	T	0.95 (0.93 - 0.97)	-0.015 ( 0.025 )	0.533446	-0.043 ( 0.052 )	0.410556	-0.001 ( 0.019 )	0.944502	0.002 ( 0.036 )	0.965544	-0.018 ( 0.02 )	0.360413
rs10474352		5	90732225	T	0.94 (0.92 - 0.96)	0.025 ( 0.029 )	0.39617	0.031 ( 0.062 )	0.619506	0.021 ( 0.022 )	0.339863	0.031 ( 0.043 )	0.474603	0.015 ( 0.023 )	0.505568
rs6882649	NREP	5	111217786	G	0.98 (0.96 - 0.99)	-0.032 ( 0.023 )	0.160622	-0.019 ( 0.048 )	0.692027	-0.016 ( 0.017 )	0.341862	-0.03 ( 0.034 )	0.365878	-0.021 ( 0.018 )	0.251785
rs6596100	HSPA4	5	132407058	T	0.96 (0.94 - 0.98)	0.031 ( 0.025 )	0.219449	0.021 ( 0.054 )	0.701165	0.008 ( 0.019 )	0.688566	0.003 ( 0.038 )	0.928253	0.037 ( 0.02 )	0.0683526
rs1432679	EBF1	5	158244083	C	1.08 (1.06 - 1.09)	0.039 ( 0.022 )	0.075393	0.115 ( 0.046 )	0.0128935	0.033 ( 0.016 )	0.0463283	0.084 ( 0.032 )	0.00867475	0.027 ( 0.017 )	0.11315
rs4562056		5	169591487	T	1.04 (1.03 - 1.06)	0.049 ( 0.021 )	0.0209215	0.046 ( 0.046 )	0.313755	0.02 ( 0.016 )	0.221536	0.004 ( 0.032 )	0.902117	0.045 ( 0.017 )	0.00807143
rs11242675		6	1318878	C	0.99 (0.98 - 1.01)	-0.048 ( 0.022 )	0.0272069	-0.069 ( 0.046 )	0.138627	-0.027 ( 0.016 )	0.0952978	-0.068 ( 0.032 )	0.0364516	-0.037 ( 0.017 )	0.0325082
rs9348512	MIR5689HG	6	10456706	A	1.00 (0.99 - 1.02)	0.048 ( 0.022 )	0.0316422	0.096 ( 0.048 )	0.0446245	0.026 ( 0.017 )	0.118078	0.027 ( 0.033 )	0.410532	0.04 ( 0.018 )	0.0241903
rs204247		6	13722523	G	1.05 (1.03 - 1.06)	0.011 ( 0.021 )	0.585189	0.018 ( 0.045 )	0.687558	0.002 ( 0.016 )	0.911899	-0.016 ( 0.031 )	0.614268	0.01 ( 0.017 )	0.543329
rs3819405	ATXN1	6	16399557	T	0.96 (0.95 - 0.98)	-0.093 ( 0.022 )	2.64354e-05	-0.167 ( 0.047 )	0.000377296	-0.067 ( 0.017 )	6.32047e-05	-0.109 ( 0.033 )	0.000874082	-0.066 ( 0.018 )	0.00016814
rs2223621	CDKAL1	6	20621238	T	1.03 (1.02 - 1.05)	0.013 ( 0.022 )	0.547556	0.023 ( 0.046 )	0.611681	0.011 ( 0.016 )	0.494367	0.04 ( 0.032 )	0.209105	0.012 ( 0.017 )	0.493441
rs71557345	LOC102724851	6	26680698	A	0.92 (0.89 - 0.95)	-0.029 ( 0.035 )	0.407207	-0.048 ( 0.074 )	0.514659	-0.018 ( 0.026 )	0.490691	-0.028 ( 0.051 )	0.592381	-0.026 ( 0.028 )	0.357055
rs9257408		6	28926220	C	1.03 (1.02 - 1.05)	0.023 ( 0.022 )	0.304364	0.031 ( 0.047 )	0.515962	0.019 ( 0.017 )	0.257353	0.01 ( 0.033 )	0.749174	0.016 ( 0.018 )	0.360383
rs12207986	BCKDHB	6	81094287	G	0.96 (0.95 - 0.98)	-0.034 ( 0.021 )	0.107076	-0.094 ( 0.045 )	0.0364783	-0.027 ( 0.016 )	0.0924988	-0.053 ( 0.031 )	0.0896359	-0.026 ( 0.017 )	0.125553
rs17529111		6	82128386	C	1.04 (1.02 - 1.06)	0.006 ( 0.026 )	0.819979	0.009 ( 0.055 )	0.86656	0.012 ( 0.019 )	0.52194	0.018 ( 0.038 )	0.645071	-0.002 ( 0.021 )	0.927057
rs6569648	L3MBTL3	6	130349119	C	0.96 (0.94 - 0.98)	0.017 ( 0.025 )	0.488226	0.065 ( 0.053 )	0.225917	0.013 ( 0.019 )	0.486311	0.009 ( 0.037 )	0.801456	0.013 ( 0.02 )	0.527667
rs9485372	TAB2	6	149608874	A	0.95 (0.93 - 0.97)	-0.02 ( 0.027 )	0.468202	-0.096 ( 0.058 )	0.0985969	-0.01 ( 0.021 )	0.64177	-0.021 ( 0.04 )	0.605226	-0.016 ( 0.022 )	0.460051
rs12662670	CCDC170	6	151918856	G	1.13 (1.10 - 1.16)	0.109 ( 0.038 )	0.00395308	0.213 ( 0.081 )	0.00834786	0.053 ( 0.029 )	0.0663466	0.038 ( 0.056 )	0.505065	0.101 ( 0.03 )	0.000883745
rs3757322	CCDC170	6	151942194	G	1.09 (1.07 - 1.10)	0.052 ( 0.022 )	0.018663	0.121 ( 0.047 )	0.0104858	0.032 ( 0.017 )	0.057631	0.021 ( 0.033 )	0.531743	0.041 ( 0.018 )	0.0222497
rs11155804	ESR1	6	151946152	A	1.08 (1.06 - 1.09)	0.053 ( 0.022 )	0.0156639	0.126 ( 0.047 )	0.00747564	0.035 ( 0.017 )	0.0333159	0.019 ( 0.033 )	0.560932	0.04 ( 0.018 )	0.0247345
rs9397437	ESR1	6	151952332	A	1.18 (1.14 - 1.21)	0.086 ( 0.04 )	0.0341846	0.164 ( 0.086 )	0.0569748	0.043 ( 0.031 )	0.163652	0.034 ( 0.06 )	0.573328	0.079 ( 0.032 )	0.0152747
rs2747652	ESR1	6	152437016	T	0.95 (0.94 - 0.96)	0.033 ( 0.021 )	0.109782	0.031 ( 0.045 )	0.485964	0.03 ( 0.016 )	0.0584919	0.066 ( 0.031 )	0.0337081	0.023 ( 0.017 )	0.173958
rs7971	DNAH11	7	21940960	G	0.97 (0.95 - 0.98)	0.042 ( 0.022 )	0.0618517	0.088 ( 0.047 )	0.0638795	0.024 ( 0.017 )	0.145445	0.048 ( 0.033 )	0.148642	0.033 ( 0.018 )	0.0648942
rs17156577	CREB5	7	28356889	C	1.05 (1.03 - 1.08)	0.009 ( 0.033 )	0.784988	-0.037 ( 0.071 )	0.606813	-0.005 ( 0.025 )	0.841229	-0.033 ( 0.049 )	0.509015	0.009 ( 0.027 )	0.727318
rs6964587	AKAP9	7	91630620	T	1.04 (1.03 - 1.06)	-0.003 ( 0.021 )	0.878176	-0.021 ( 0.046 )	0.638185	0.003 ( 0.016 )	0.863883	-0.001 ( 0.032 )	0.978594	-0.004 ( 0.017 )	0.835668
rs17268829	LOC105375404	7	94113799	C	1.04 (1.03 - 1.06)	0.006 ( 0.023 )	0.782897	-0.029 ( 0.049 )	0.55837	0.005 ( 0.017 )	0.782563	-0.006 ( 0.034 )	0.849286	0.003 ( 0.018 )	0.865459
rs71559437	CUX1	7	101552440	A	0.95 (0.92 - 0.97)	0.033 ( 0.031 )	0.293261	0.044 ( 0.067 )	0.515213	0.032 ( 0.024 )	0.1796	0.077 ( 0.046 )	0.0956479	0.02 ( 0.025 )	0.432447
rs4593472	LINC-PINT	7	130667121	T	0.95 (0.94 - 0.97)	0.027 ( 0.022 )	0.216538	0.05 ( 0.047 )	0.2868	0.007 ( 0.017 )	0.664849	-0.002 ( 0.032 )	0.949538	0.024 ( 0.017 )	0.163231
rs11977670	LOC107986854	7	139942304	A	1.05 (1.03 - 1.06)	0.03 ( 0.022 )	0.159372	0.068 ( 0.046 )	0.139023	0.035 ( 0.016 )	0.032031	0.057 ( 0.032 )	0.0747693	0.012 ( 0.017 )	0.490489
rs720475	ARHGEF5	7	144074929	A	0.96 (0.94 - 0.97)	-0.016 ( 0.024 )	0.509175	-0.005 ( 0.051 )	0.922006	-0.011 ( 0.018 )	0.543543	0.011 ( 0.036 )	0.748717	-0.008 ( 0.019 )	0.664554
rs66823261	RPL23AP53	8	170692	C	1.04 (1.02 - 1.06)	-0.013 ( 0.025 )	0.605655	0.024 ( 0.053 )	0.643103	0.002 ( 0.019 )	0.930026	-0.008 ( 0.037 )	0.822427	-0.015 ( 0.02 )	0.45558
rs9693444		8	29509616	A	1.06 (1.05 - 1.08)	0.021 ( 0.022 )	0.34645	0.078 ( 0.047 )	0.0981813	0.02 ( 0.017 )	0.227143	0.051 ( 0.033 )	0.121315	0.014 ( 0.018 )	0.435293
rs13365225		8	36858483	G	0.93 (0.91 - 0.95)	-0.006 ( 0.028 )	0.826712	0.064 ( 0.06 )	0.289635	-0.006 ( 0.021 )	0.795526	0.047 ( 0.042 )	0.262273	0.001 ( 0.023 )	0.95658
rs6472903		8	76230301	G	0.93 (0.91 - 0.95)	0.016 ( 0.027 )	0.554452	0.029 ( 0.058 )	0.61666	0.003 ( 0.021 )	0.881595	-0.005 ( 0.041 )	0.898166	0.015 ( 0.022 )	0.497081
rs2943559	HNF4G	8	76417937	G	1.11 (1.08 - 1.14)	0.028 ( 0.04 )	0.483218	0.013 ( 0.086 )	0.883974	0.017 ( 0.031 )	0.581201	-0.007 ( 0.06 )	0.909777	0.022 ( 0.032 )	0.502531
rs514192	LOC107986961	8	102478959	A	1.04 (1.02 - 1.05)	0.01 ( 0.022 )	0.643336	0.012 ( 0.048 )	0.795383	0.017 ( 0.017 )	0.301436	0.023 ( 0.033 )	0.497642	0.002 ( 0.018 )	0.915937
rs12546444	ZFPM2	8	106358620	T	0.94 (0.91 - 0.96)	-0.007 ( 0.035 )	0.846645	0.024 ( 0.074 )	0.749463	-0.003 ( 0.026 )	0.903509	0.019 ( 0.052 )	0.717104	-0.011 ( 0.028 )	0.691851
rs13267382	LINC00536	8	117209548	A	1.04 (1.03 - 1.06)	-0.039 ( 0.022 )	0.069771	-0.058 ( 0.046 )	0.207889	-0.026 ( 0.016 )	0.116394	-0.051 ( 0.032 )	0.114669	-0.032 ( 0.017 )	0.0661167
rs58847541		8	124610166	A	1.07 (1.05 - 1.09)	-0.053 ( 0.029 )	0.0734378	-0.072 ( 0.063 )	0.252178	-0.04 ( 0.022 )	0.0701519	-0.14 ( 0.044 )	0.00129243	-0.036 ( 0.024 )	0.126154
rs17350191	LOC105375739	8	124757661	T	1.04 (1.03 - 1.06)	-0.045 ( 0.022 )	0.0416162	-0.093 ( 0.047 )	0.0475503	-0.028 ( 0.017 )	0.086289	-0.019 ( 0.033 )	0.569171	-0.031 ( 0.018 )	0.0801028
rs13281615	CASC8	8	128355618	G	1.10 (1.08 - 1.12)	0.026 ( 0.022 )	0.231096	0.045 ( 0.046 )	0.330852	0.017 ( 0.016 )	0.292746	-0.003 ( 0.032 )	0.934459	0.018 ( 0.017 )	0.298686
rs11780156		8	129194641	T	1.06 (1.04 - 1.08)	0.072 ( 0.027 )	0.00717741	0.172 ( 0.057 )	0.00252688	0.051 ( 0.02 )	0.0120801	0.078 ( 0.04 )	0.048213	0.048 ( 0.021 )	0.0250523
rs1011970	CDKN2B-AS1	9	22062134	T	1.06 (1.03 - 1.08)	0.062 ( 0.028 )	0.0244342	0.115 ( 0.059 )	0.0514317	0.038 ( 0.021 )	0.070618	0.049 ( 0.041 )	0.231534	0.047 ( 0.022 )	0.0357092
rs10759243		9	110306115	A	1.06 (1.04 - 1.07)	-0.03 ( 0.023 )	0.197373	-0.013 ( 0.049 )	0.792995	-0.004 ( 0.017 )	0.804951	-0.002 ( 0.034 )	0.964223	-0.037 ( 0.018 )	0.0444213
rs10816625	LOC105376214	9	110837073	G	1.12 (1.08 - 1.15)	-0.044 ( 0.042 )	0.296433	-0.047 ( 0.089 )	0.599077	-0.029 ( 0.032 )	0.364307	-0.02 ( 0.062 )	0.741109	-0.036 ( 0.034 )	0.28429
rs13294895	LOC105376214	9	110837176	T	1.06 (1.04 - 1.08)	-0.037 ( 0.028 )	0.184057	-0.104 ( 0.059 )	0.0770754	-0.014 ( 0.021 )	0.504963	-0.019 ( 0.041 )	0.642808	-0.037 ( 0.022 )	0.0976221
rs676256	LOC105376214	9	110895353	C	0.91 (0.89 - 0.92)	0.032 ( 0.022 )	0.139641	0.04 ( 0.046 )	0.390024	0.016 ( 0.016 )	0.318908	0.045 ( 0.032 )	0.164442	0.028 ( 0.017 )	0.105219
rs1895062	ASTN2	9	119313486	G	0.96 (0.95 - 0.98)	-0.017 ( 0.022 )	0.431546	-0.014 ( 0.047 )	0.769792	-0.019 ( 0.017 )	0.259765	-0.047 ( 0.033 )	0.147723	-0.009 ( 0.018 )	0.599421
rs10760444	LMX1B	9	129396434	G	1.03 (1.01 - 1.04)	0.029 ( 0.022 )	0.176721	0.053 ( 0.046 )	0.253135	0.006 ( 0.016 )	0.714858	-0.015 ( 0.032 )	0.64214	0.034 ( 0.017 )	0.0496607
rs8176636	ABO	9	136151579	T	1.04 (1.02 - 1.06)	0.086 ( 0.028 )	0.00188408	0.16 ( 0.059 )	0.00650793	0.059 ( 0.021 )	0.00461015	0.1 ( 0.041 )	0.0151129	0.057 ( 0.022 )	0.00961121
rs2380205		10	5886734	T	0.98 (0.97 - 1.00)	-0.053 ( 0.022 )	0.0132533	-0.092 ( 0.046 )	0.0446164	-0.028 ( 0.016 )	0.087926	-0.027 ( 0.032 )	0.401503	-0.048 ( 0.017 )	0.00537046
rs67958007		10	9088113	T	1.07 (1.04 - 1.09)	-0.101 ( 0.031 )	0.00113296	-0.194 ( 0.066 )	0.00352791	-0.066 ( 0.024 )	0.00525465	-0.121 ( 0.046 )	0.00864013	-0.079 ( 0.025 )	0.00144828
rs7072776	MLLT10	10	22032942	A	1.06 (1.05 - 1.08)	0.012 ( 0.023 )	0.613998	0.005 ( 0.05 )	0.917684	0.013 ( 0.018 )	0.455242	0.014 ( 0.035 )	0.687021	0.008 ( 0.019 )	0.672705
rs11814448		10	22315843	C	1.16 (1.11 - 1.23)	-0.032 ( 0.084 )	0.69903	-0.079 ( 0.178 )	0.657506	-0.045 ( 0.063 )	0.475484	-0.152 ( 0.123 )	0.218968	0.002 ( 0.067 )	0.980443
rs10995190	ZNF365	10	64278682	A	0.89 (0.87 - 0.91)	-0.035 ( 0.03 )	0.233495	-0.122 ( 0.063 )	0.0542823	-0.018 ( 0.022 )	0.416156	-0.071 ( 0.044 )	0.11005	-0.03 ( 0.024 )	0.215375
rs10995201	ZNF365	10	64299890	G	0.89 (0.87 - 0.91)	-0.037 ( 0.029 )	0.208557	-0.136 ( 0.063 )	0.0296689	-0.021 ( 0.022 )	0.343901	-0.08 ( 0.044 )	0.0681351	-0.029 ( 0.024 )	0.220252
rs704010	ZMIZ1	10	80841148	T	1.08 (1.06 - 1.10)	-0.001 ( 0.022 )	0.95435	-0.008 ( 0.047 )	0.856489	0.006 ( 0.017 )	0.696906	-0.005 ( 0.033 )	0.877485	-0.004 ( 0.018 )	0.811916
rs140936696		10	95292187	C	1.04 (1.02 - 1.06)	0.023 ( 0.027 )	0.391984	-0.005 ( 0.058 )	0.932355	0.016 ( 0.02 )	0.426582	-0.01 ( 0.04 )	0.806933	0.019 ( 0.022 )	0.388111
rs7904519	TCF7L2	10	114773927	G	1.05 (1.03 - 1.06)	0.013 ( 0.022 )	0.55793	0.049 ( 0.046 )	0.292243	0.011 ( 0.016 )	0.519268	0.028 ( 0.032 )	0.387569	0.013 ( 0.017 )	0.451742
rs6585202	TCF7L2	10	114782803	C	1.05 (1.03 - 1.06)	0.012 ( 0.022 )	0.584888	0.046 ( 0.046 )	0.318274	0.01 ( 0.016 )	0.531294	0.027 ( 0.032 )	0.39422	0.012 ( 0.017 )	0.487349
rs11199914		10	123093901	T	0.95 (0.94 - 0.97)	0.044 ( 0.022 )	0.0507717	0.113 ( 0.048 )	0.0173197	0.03 ( 0.017 )	0.0724829	0.049 ( 0.033 )	0.138551	0.036 ( 0.018 )	0.0416915
rs2981578	FGFR2	10	123340311	T	0.96 (0.95 - 0.98)	-0.025 ( 0.021 )	0.226927	-0.032 ( 0.045 )	0.477102	-0.03 ( 0.016 )	0.0577809	-0.031 ( 0.031 )	0.32315	-0.009 ( 0.017 )	0.592903
rs45631563	FGFR2	10	123349324	T	0.80 (0.77 - 0.83)	0.082 ( 0.049 )	0.0954692	0.056 ( 0.105 )	0.594812	0.071 ( 0.037 )	0.0550869	0.095 ( 0.073 )	0.194115	0.049 ( 0.039 )	0.208678
rs6597981	PIDD1	11	803017	A	0.95 (0.94 - 0.97)	0.009 ( 0.021 )	0.678131	0.038 ( 0.045 )	0.401141	0.007 ( 0.016 )	0.665093	-0.01 ( 0.031 )	0.757105	0.009 ( 0.017 )	0.575698
rs4980383	LSP1	11	1902097	T	1.08 (1.07 - 1.10)	0.026 ( 0.021 )	0.209414	-0.001 ( 0.044 )	0.985173	0.006 ( 0.016 )	0.720599	0 ( 0.031 )	0.999117	0.029 ( 0.017 )	0.0859189
rs3817198	LSP1	11	1909006	C	1.06 (1.04 - 1.07)	0.045 ( 0.023 )	0.0479474	0.045 ( 0.048 )	0.354636	0.026 ( 0.017 )	0.132772	0.03 ( 0.034 )	0.365506	0.04 ( 0.018 )	0.0271452
rs3903072		11	65583066	T	0.96 (0.95 - 0.97)	-0.021 ( 0.021 )	0.31405	-0.072 ( 0.045 )	0.113225	-0.023 ( 0.016 )	0.151315	-0.048 ( 0.031 )	0.125636	-0.009 ( 0.017 )	0.596129
rs75915166		11	69379161	A	1.31 (1.27 - 1.35)	-0.081 ( 0.05 )	0.107364	-0.133 ( 0.107 )	0.216577	-0.064 ( 0.038 )	0.0931495	-0.087 ( 0.075 )	0.246438	-0.061 ( 0.04 )	0.131502
rs11374964	POGLUT3	11	108345515	GA	1.01 (0.99 - 1.02)	0.053 ( 0.077 )	0.493162	0.204 ( 0.163 )	0.211233	0.062 ( 0.058 )	0.283865	0.126 ( 0.114 )	0.267282	0.029 ( 0.061 )	0.642106
rs74911261	POGLUT3	11	108357137	A	1.00 (0.95 - 1.05)	-0.034 ( 0.021 )	0.110748	-0.065 ( 0.046 )	0.156168	-0.017 ( 0.016 )	0.284164	-0.008 ( 0.032 )	0.801199	-0.028 ( 0.017 )	0.106209
rs11820646		11	129461171	T	0.97 (0.95 - 0.98)	0.018 ( 0.023 )	0.438526	0.086 ( 0.05 )	0.0840465	0.003 ( 0.018 )	0.862701	-0.002 ( 0.035 )	0.955798	0.02 ( 0.019 )	0.295464
rs12422552		12	14413931	C	1.05 (1.03 - 1.07)	-0.034 ( 0.033 )	0.303405	0.04 ( 0.071 )	0.577327	-0.023 ( 0.025 )	0.354049	-0.045 ( 0.049 )	0.359198	-0.028 ( 0.027 )	0.298945
rs10771399		12	28155080	G	0.87 (0.85 - 0.89)	-0.047 ( 0.025 )	0.0635532	-0.055 ( 0.054 )	0.30343	-0.046 ( 0.019 )	0.0152782	-0.054 ( 0.038 )	0.150984	-0.027 ( 0.02 )	0.18541
rs7297051		12	28174817	T	0.89 (0.87 - 0.90)	-0.033 ( 0.022 )	0.147245	-0.036 ( 0.048 )	0.44913	-0.026 ( 0.017 )	0.125784	-0.051 ( 0.033 )	0.125445	-0.018 ( 0.018 )	0.305908
rs202049448		12	85009437	C	0.96 (0.95 - 0.98)	0.003 ( 0.023 )	0.901377	-0.049 ( 0.048 )	0.307435	-0.01 ( 0.017 )	0.56567	-0.046 ( 0.034 )	0.171957	0.009 ( 0.018 )	0.607038
rs17356907		12	96027759	G	0.91 (0.90 - 0.93)	0.008 ( 0.021 )	0.701432	0.076 ( 0.045 )	0.0952156	-0.001 ( 0.016 )	0.954103	-0.011 ( 0.032 )	0.724049	0.012 ( 0.017 )	0.487404
rs1292011	LOC105370003	12	115836522	G	0.92 (0.91 - 0.94)	-0.011 ( 0.03 )	0.705803	-0.018 ( 0.063 )	0.770526	-0.012 ( 0.022 )	0.588238	-0.025 ( 0.044 )	0.566705	-0.002 ( 0.024 )	0.933669
rs206966		12	120832146	T	1.04 (1.02 - 1.06)	-0.071 ( 0.114 )	0.534299	0.044 ( 0.241 )	0.856945	0.022 ( 0.086 )	0.799607	0.083 ( 0.168 )	0.621397	-0.138 ( 0.091 )	0.130932
rs11571833	BRCA2	13	32972626	T	1.30 (1.21 - 1.41)	0.015 ( 0.023 )	0.496555	0.038 ( 0.049 )	0.434971	0.026 ( 0.017 )	0.137193	0.052 ( 0.034 )	0.128522	0.005 ( 0.018 )	0.786692
rs12870942		13	73806982	C	1.04 (1.02 - 1.05)	0.019 ( 0.023 )	0.391904	0.045 ( 0.049 )	0.356654	0.027 ( 0.017 )	0.11147	0.051 ( 0.034 )	0.130965	0.009 ( 0.018 )	0.638082
rs17181761		13	73811471	C	1.04 (1.02 - 1.05)	0.022 ( 0.023 )	0.341339	0.049 ( 0.048 )	0.307755	0.028 ( 0.017 )	0.104298	0.052 ( 0.034 )	0.124454	0.011 ( 0.018 )	0.555329
rs9573140		13	73813803	G	1.04 (1.02 - 1.05)	0.078 ( 0.025 )	0.00158095	0.106 ( 0.053 )	0.0437454	0.042 ( 0.019 )	0.023606	0.08 ( 0.037 )	0.0286505	0.065 ( 0.02 )	0.000966117
rs6562760		13	73957681	A	0.97 (0.95 - 0.98)	0.077 ( 0.025 )	0.00168719	0.102 ( 0.053 )	0.0534892	0.042 ( 0.019 )	0.0227793	0.08 ( 0.037 )	0.0287061	0.064 ( 0.02 )	0.00111168
rs2181965		13	73960952	A	0.97 (0.95 - 0.98)	0.076 ( 0.025 )	0.00218268	0.104 ( 0.053 )	0.048609	0.043 ( 0.019 )	0.0206831	0.084 ( 0.037 )	0.022078	0.062 ( 0.02 )	0.00179344
rs8002929		13	73964519	A	0.97 (0.95 - 0.98)	-0.071 ( 0.027 )	0.00725856	-0.109 ( 0.057 )	0.0537698	-0.041 ( 0.02 )	0.0399201	-0.038 ( 0.039 )	0.335766	-0.058 ( 0.021 )	0.00665121
rs2236007	PAX9	14	37132769	A	0.92 (0.91 - 0.94)	0.004 ( 0.029 )	0.883071	-0.011 ( 0.062 )	0.853097	0.005 ( 0.022 )	0.819454	0.013 ( 0.043 )	0.754213	0.007 ( 0.023 )	0.755595
rs2588809	RAD51B	14	68660428	T	1.07 (1.04 - 1.09)	-0.047 ( 0.025 )	0.0596587	-0.097 ( 0.053 )	0.0703875	-0.039 ( 0.019 )	0.0400227	-0.067 ( 0.037 )	0.07232	-0.033 ( 0.02 )	0.0981572
rs999737	RAD51B	14	69034682	T	0.92 (0.91 - 0.94)	0.029 ( 0.022 )	0.194256	0.059 ( 0.048 )	0.213328	0.017 ( 0.017 )	0.299928	0.029 ( 0.033 )	0.384251	0.024 ( 0.018 )	0.176274
rs941764	CCDC88C	14	91841069	G	1.04 (1.02 - 1.06)	-0.024 ( 0.024 )	0.315926	-0.041 ( 0.051 )	0.425635	-0.022 ( 0.018 )	0.225802	-0.046 ( 0.036 )	0.198165	-0.013 ( 0.019 )	0.49667
rs11627032	RIN3	14	93104072	C	0.95 (0.93 - 0.96)	0.018 ( 0.021 )	0.406299	0.023 ( 0.045 )	0.619916	0.016 ( 0.016 )	0.328955	0.024 ( 0.032 )	0.44527	0.009 ( 0.017 )	0.611893
rs10623258	ADSS1	14	105212261	C	1.03 (1.01 - 1.04)	0.014 ( 0.027 )	0.591164	0.076 ( 0.057 )	0.181647	0.008 ( 0.02 )	0.69055	0.018 ( 0.039 )	0.648389	0.012 ( 0.021 )	0.58623
rs2290203	PRC1	15	91512067	A	0.96 (0.94 - 0.98)	-0.017 ( 0.024 )	0.476876	-0.053 ( 0.05 )	0.290127	-0.017 ( 0.018 )	0.343447	-0.021 ( 0.035 )	0.542519	-0.009 ( 0.019 )	0.634396
rs11076805	ADCY9	16	4106788	A	0.98 (0.96 - 1.00)	0.039 ( 0.025 )	0.114311	0.087 ( 0.053 )	0.0990811	0.028 ( 0.019 )	0.136645	0.09 ( 0.037 )	0.0147407	0.029 ( 0.02 )	0.141096
rs4784227	CASC16	16	52599188	T	1.24 (0.22 - 0.26)	-0.024 ( 0.022 )	0.267993	-0.056 ( 0.046 )	0.223929	-0.015 ( 0.016 )	0.349144	0.035 ( 0.032 )	0.28094	-0.024 ( 0.017 )	0.175521
rs17817449	FTO	16	53813367	G	0.94 (0.92 - 0.95)	-0.042 ( 0.026 )	0.100379	-0.111 ( 0.055 )	0.0433187	-0.028 ( 0.019 )	0.146057	-0.067 ( 0.038 )	0.0810502	-0.039 ( 0.021 )	0.060248
rs11075995	FTO	16	53855291	A	1.04 (1.02 - 1.06)	0.042 ( 0.021 )	0.0476897	0.038 ( 0.045 )	0.391843	0.025 ( 0.016 )	0.110978	0.018 ( 0.031 )	0.556823	0.034 ( 0.017 )	0.0423903
rs28539243	LOC105371274	16	54682064	A	1.01 (0.99 - 1.02)	0.005 ( 0.022 )	0.837372	0.021 ( 0.047 )	0.654227	0.005 ( 0.017 )	0.765564	-0.01 ( 0.033 )	0.759923	0.004 ( 0.018 )	0.833943
rs2432539	AMFR	16	56420987	A	1.03 (1.01 - 1.05)	-0.052 ( 0.025 )	0.0392406	-0.117 ( 0.054 )	0.0304993	-0.031 ( 0.019 )	0.103264	-0.065 ( 0.038 )	0.083511	-0.045 ( 0.02 )	0.0256669
rs13329835	CDYL2	16	80650805	G	1.07 (1.05 - 1.09)	-0.066 ( 0.024 )	0.00706844	-0.115 ( 0.052 )	0.0275722	-0.056 ( 0.018 )	0.002339	-0.123 ( 0.036 )	0.000695649	-0.042 ( 0.02 )	0.030339
rs4496150	LOC105371393	16	87085237	A	0.96 (0.94 - 0.98)	-0.098 ( 0.094 )	0.298343	-0.214 ( 0.201 )	0.285974	-0.048 ( 0.071 )	0.50131	-0.125 ( 0.141 )	0.377395	-0.092 ( 0.075 )	0.222977
rs72826962	CNTNAP1	17	40836389	T	1.23 (1.14 - 1.32)	-0.051 ( 0.026 )	0.0479905	-0.081 ( 0.055 )	0.141758	-0.034 ( 0.02 )	0.0813229	-0.06 ( 0.038 )	0.120234	-0.038 ( 0.021 )	0.0649928
rs2532263	KANSL1	17	44252468	A	0.95 (0.93 - 0.97)	0.007 ( 0.022 )	0.766988	0.001 ( 0.048 )	0.975244	0.01 ( 0.017 )	0.552994	0.007 ( 0.033 )	0.828548	0.005 ( 0.018 )	0.791799
rs2787486	STXBP4	17	53209774	C	0.93 (0.92 - 0.95)	-0.052 ( 0.021 )	0.0137201	-0.138 ( 0.045 )	0.00216547	-0.041 ( 0.016 )	0.0108395	-0.043 ( 0.031 )	0.171097	-0.037 ( 0.017 )	0.0302347
rs745570		17	77781725	G	0.97 (0.95 - 0.98)	-0.014 ( 0.022 )	0.522109	-0.051 ( 0.048 )	0.284333	-0.009 ( 0.017 )	0.593871	-0.024 ( 0.033 )	0.474008	-0.008 ( 0.018 )	0.651644
rs527616		18	24337424	C	0.96 (0.94 - 0.97)	-0.024 ( 0.022 )	0.27959	-0.039 ( 0.047 )	0.398669	-0.022 ( 0.016 )	0.179314	-0.011 ( 0.032 )	0.73458	-0.012 ( 0.017 )	0.503154
rs1436904	CHST9	18	24570667	G	0.94 (0.93 - 0.96)	-0.008 ( 0.023 )	0.737528	0.021 ( 0.048 )	0.665753	0 ( 0.017 )	0.998501	0.033 ( 0.034 )	0.322125	-0.008 ( 0.018 )	0.659511
rs36194942		18	25401204	AT	0.97 (0.95 - 0.98)	-0.092 ( 0.056 )	0.101769	-0.177 ( 0.12 )	0.138099	-0.057 ( 0.042 )	0.18194	-0.083 ( 0.084 )	0.320759	-0.069 ( 0.045 )	0.124817
rs117618124	GAREM1	18	29977689	C	0.92 (0.88 - 0.95)	-0.031 ( 0.038 )	0.405113	-0.164 ( 0.08 )	0.0411127	-0.017 ( 0.029 )	0.540898	-0.023 ( 0.056 )	0.680303	-0.036 ( 0.03 )	0.239011
rs6507583	SETBP1	18	42399590	G	0.91 (0.88 - 0.94)	0.003 ( 0.021 )	0.886624	-0.033 ( 0.045 )	0.461824	0.001 ( 0.016 )	0.947416	0.007 ( 0.031 )	0.823622	-0.002 ( 0.017 )	0.905285
rs322144	TSPAN16	19	11423703	G	0.98 (0.96 - 0.99)	-0.015 ( 0.049 )	0.75607	-0.037 ( 0.104 )	0.721251	0.004 ( 0.037 )	0.912916	0.023 ( 0.073 )	0.752506	-0.023 ( 0.039 )	0.549936
rs78269692	NFIX	19	13158277	C	1.11 (1.06 - 1.15)	0.013 ( 0.024 )	0.595175	0.025 ( 0.052 )	0.635902	-0.005 ( 0.018 )	0.792301	-0.03 ( 0.036 )	0.400756	0.017 ( 0.02 )	0.38212
rs2594714	MIR23AHG	19	13954571	A	0.97 (0.95 - 0.99)	-0.012 ( 0.028 )	0.661379	-0.014 ( 0.059 )	0.809463	0.002 ( 0.021 )	0.936794	0.006 ( 0.041 )	0.889055	-0.018 ( 0.022 )	0.415866
rs8170	BABAM1	19	17389704	A	1.02 (1.00 - 1.04)	-0.012 ( 0.023 )	0.600216	-0.003 ( 0.05 )	0.947587	-0.004 ( 0.018 )	0.814066	-0.002 ( 0.034 )	0.945082	-0.015 ( 0.019 )	0.432322
rs56069439	ANKLE1	19	17393925	A	1.02 (1.00 - 1.04)	-0.012 ( 0.023 )	0.596888	-0.001 ( 0.05 )	0.982048	-0.003 ( 0.018 )	0.864031	-0.001 ( 0.034 )	0.976296	-0.015 ( 0.019 )	0.405305
rs67397200		19	17401404	G	1.02 (1.00 - 1.04)	0.002 ( 0.022 )	0.922218	0.04 ( 0.047 )	0.38974	-0.004 ( 0.016 )	0.817821	-0.023 ( 0.032 )	0.483515	0.007 ( 0.017 )	0.692062
rs4808801	ELL	19	18571141	G	0.93 (0.92 - 0.94)	-0.014 ( 0.022 )	0.514141	-0.003 ( 0.046 )	0.949007	-0.016 ( 0.016 )	0.315881	-0.032 ( 0.032 )	0.325111	-0.006 ( 0.017 )	0.74557
rs2965183	GATAD2A	19	19545696	A	1.03 (1.02 - 1.05)	0.071 ( 0.023 )	0.00173519	0.135 ( 0.048 )	0.00545795	0.054 ( 0.017 )	0.00182378	0.068 ( 0.034 )	0.0427654	0.049 ( 0.018 )	0.00667147
rs113701136		19	30277729	T	1.03 (1.01 - 1.05)	0.005 ( 0.021 )	0.815064	0.042 ( 0.046 )	0.359145	0.002 ( 0.016 )	0.878155	0.024 ( 0.032 )	0.450471	0.007 ( 0.017 )	0.68042
rs3760982	KCNN4	19	44286513	A	1.05 (1.04 - 1.07)	0.011 ( 0.027 )	0.682968	-0.008 ( 0.058 )	0.885061	-0.004 ( 0.02 )	0.837964	-0.026 ( 0.04 )	0.520488	0.012 ( 0.022 )	0.576302
rs71338792	GIPR	19	46183031	AT	1.03 (1.01 - 1.05)	-0.012 ( 0.046 )	0.800551	-0.009 ( 0.098 )	0.925742	-0.013 ( 0.035 )	0.705397	-0.055 ( 0.068 )	0.412959	0.004 ( 0.037 )	0.917578
rs16991615	MCM8	20	5948227	A	1.08 (1.05 - 1.12)	0.024 ( 0.022 )	0.273085	0.064 ( 0.047 )	0.174827	0.023 ( 0.017 )	0.165895	0.026 ( 0.033 )	0.431274	0.013 ( 0.018 )	0.455466
rs2284378	RALY	20	32588095	T	1.01 (0.99 - 1.02)	0.053 ( 0.027 )	0.0467886	0.069 ( 0.057 )	0.224476	0.043 ( 0.02 )	0.0335492	0.075 ( 0.04 )	0.0575533	0.03 ( 0.021 )	0.165387
rs6122906		20	48945911	G	1.04 (1.02 - 1.06)	0.012 ( 0.024 )	0.601404	0.018 ( 0.051 )	0.721123	0.015 ( 0.018 )	0.413053	0.018 ( 0.035 )	0.607607	0.01 ( 0.019 )	0.598729
rs2823093		21	16520832	A	0.94 (0.92 - 0.96)	0.008 ( 0.209 )	0.970139	0.169 ( 0.446 )	0.704679	0.061 ( 0.158 )	0.698993	0.392 ( 0.31 )	0.206276	-0.003 ( 0.167 )	0.985561
rs17879961	CHEK2	22	29121087	G	1.34 (1.19 - 1.50)	0.013 ( 0.061 )	0.829165	0.046 ( 0.129 )	0.719761	0.007 ( 0.046 )	0.87107	-0.026 ( 0.089 )	0.774539	0.013 ( 0.048 )	0.795347
rs132390	EMID1	22	29621477	C	1.08 (1.04 - 1.12)	0.004 ( 0.022 )	0.864988	0.007 ( 0.046 )	0.878966	-0.009 ( 0.016 )	0.576037	-0.005 ( 0.032 )	0.867105	0.008 ( 0.017 )	0.637439
rs738321	PLA2G6	22	38568833	G	0.95 (0.94 - 0.97)	0.03 ( 0.036 )	0.411807	0.054 ( 0.078 )	0.487456	0.036 ( 0.028 )	0.191845	0.034 ( 0.054 )	0.53477	0.007 ( 0.029 )	0.809124
c22_39359355_CN0	APOBEC3A	22	39359355	C	1.08 (1.05 - 1.12)	-0.1 ( 0.037 )	0.00671961	-0.086 ( 0.078 )	0.274742	-0.071 ( 0.028 )	0.0103977	-0.093 ( 0.054 )	0.0891981	-0.077 ( 0.029 )	0.00859156
rs6001930	MRTFA	22	40876234	C	1.12 (1.09 - 1.15)	-0.036 ( 0.047 )	0.442827	-0.02 ( 0.101 )	0.83999	-0.038 ( 0.036 )	0.285032	-0.021 ( 0.07 )	0.767201	-0.015 ( 0.038 )	0.685709
rs73161324	XRCC6	22	42038786	T	1.09 (1.06 - 1.13)	0.01 ( 0.036 )	0.791211	-0.002 ( 0.077 )	0.981778	0.014 ( 0.027 )	0.620089	0.019 ( 0.054 )	0.717676	0.008 ( 0.029 )	0.772602
rs28512361	LOC107985535	22	46283297	A	1.07 (1.04 - 1.10)	-0.001 ( 0.022 )	0.978161	-0.026 ( 0.047 )	0.582664	-0.002 ( 0.017 )	0.904676	-0.016 ( 0.033 )	0.632223	0.001 ( 0.018 )	0.932714
